# Supplementary material for: Tumor Suppressor Properties of Small C-Terminal Domain Phosphatases in Clear Cell Renal Cell Carcinoma
Source: Int J Mol Sci. 2023 Aug 19;24(16):12986. doi: 10.3390/ijms241612986 (PMC10455398; doi:10.3390/ijms241612986)
Supplement: Supplementary file 1 [file ijms-24-12986-s001.zip]

Archive with 1 entries (1 files):
- ijms-2546242-supplementary.pdf
